# Supplementary material for: The efficacy and safety of Yupingfengsan in the treatment of allergic rhinitis: a systematic review and meta-analysis
Source: Front Pharmacol. 2025 Sep 15;16:1628640. doi: 10.3389/fphar.2025.1628640 (PMC12477554; doi:10.3389/fphar.2025.1628640)
Supplement: Supplementary file 2 [file Supplementaryfile1.zip]

Archive with 1 entries (1 files):
- Supplementary Material 4.0.docx
